# Supplementary material for: Estradiol, Emotion Regulation, and the Limbic System: Effects on Gray Matter Volume
Source: Biol Psychiatry Glob Open Sci. 2026 Feb 17;6(3):100709. doi: 10.1016/j.bpsgos.2026.100709 (PMC13090704; doi:10.1016/j.bpsgos.2026.100709)
Supplement: Key Resources Table [file mmc2.xlsx]

## Sheet: Key Resources Table
KEY RESOURCES TABLE
Resource Type	Specific Reagent or Resource	Source or Reference	Identifiers	Additional Information
Add additional rows as needed for each resource type	Include species and sex when applicable.	Include name of manufacturer, company, repository, individual, or research lab. Include PMID or DOI for references; use “this paper” if new.	Include catalog numbers, stock numbers, database IDs or accession numbers, and/or RRIDs. RRIDs are highly encouraged; search for RRIDs at https://scicrunch.org/resources.	Include any additional information or notes if necessary.
Commercial Assay Or Kit	chemiluminescence immunoassay (CLIA)	Siemens Healthineers,ADVIA Centaur CP Immunoassay System	Siemens Material Number (SMN) 10309710	Institut für Klinische Chemie und Pathobiochemie (Zentrallabor)
Software; Algorithm	Matlab 2019b & 2024a	Mathworks	RRID:SCR_001622
Software; Algorithm	Computational Anatomy Toolbox for SPM	Structural Brain Mapping Group, Jena University Hospital	RRID:SCR_019184
Software; Algorithm	SPM	University College London	RRID:SCR_007037
Other	Prisma Magnetom, Simens	Core facility MRI Tübingen, University Hospital Tübingen	RRID:SCR_020530
